# Supplementary material for: New genus and species of calanoid copepods (Crustacea) belonging to the group of Bradfordian families collected from the hyperbenthic layers off Japan
Source: Zookeys. 2020 Jul 22;951:21–35. doi: 10.3897/zookeys.951.49990 (PMC7390800; doi:10.3897/zookeys.951.49990)
Supplement: XML Treatment for Pogonura [file zookeys.951.49990-treatment1.xml]

<!DOCTYPE tp:taxon-treatment
  PUBLIC "-//TaxonX//DTD Taxonomic Treatment Publishing DTD v0 20100105//EN" "tax-treatment-NSO.dtd">
<tp:taxon-treatment xmlns:tp="http://www.plazi.org/taxpub"><tp:treatment-meta><kwd-group><label>Taxon classification</label><kwd><named-content xmlns:xlink="http://www.w3.org/1999/xlink" content-type="kingdom">Animalia</named-content></kwd><kwd><named-content xmlns:xlink="http://www.w3.org/1999/xlink" content-type="order">Calanoida</named-content></kwd><kwd><named-content xmlns:xlink="http://www.w3.org/1999/xlink" content-type="family">Clausocalanoidea</named-content></kwd></kwd-group><mixed-citation publication-type="journal"><person-group><name><surname>Komeda</surname><given-names>Sota</given-names></name><name><surname>Ohtsuka</surname><given-names>Susumu</given-names></name></person-group><article-title>New genus and species of calanoid copepods (<tp:taxon-name><tp:taxon-name-part taxon-name-part-type="subphylum">Crustacea</tp:taxon-name-part></tp:taxon-name>) belonging to the group of Bradfordian families collected from the hyperbenthic layers off Japan</article-title><source>Zookeys</source><day>22</day><month>7</month><year>2020</year><volume>951</volume><fpage>21</fpage><lpage>35</lpage><pub-id pub-id-type="doi">10.3897/zookeys.951.49990</pub-id></mixed-citation></tp:treatment-meta><tp:nomenclature><label>Genus</label><tp:taxon-name><object-id xmlns:xlink="http://www.w3.org/1999/xlink" content-type="arpha" xlink:type="simple">16409F26-3072-5FBF-8562-D5B256B5955E</object-id>
            <tp:taxon-name-part taxon-name-part-type="genus" reg="Pogonura">Pogonura</tp:taxon-name-part>
            <object-id xmlns:xlink="http://www.w3.org/1999/xlink" content-type="zoobank" xlink:type="simple">http://zoobank.org/FC4F858B-9AC7-4D82-B5A7-FD861A8DF4A1</object-id>
          </tp:taxon-name><tp:taxon-status xmlns:xlink="http://www.w3.org/1999/xlink" xlink:type="simple">gen. nov.</tp:taxon-status></tp:nomenclature><tp:treatment-sec sec-type="diagnosis" id="SECID0EQHAC"><title>Diagnosis.</title><p><bold>Female.</bold> Body compact. Cephalosome incompletely fused to first pediger with suture line dorsally and laterally visible. Fourth and fifth pedigers completely fused, weakly produced posteriorly into round lobes. Rostrum produced ventrally, with pair of filaments. Genital double-somite symmetrical, with pair of seminal copulatory pores and seminal receptacles; seminal copulatory pores ovaliform; genital operculum ventrally located midway; two spiniform setae located ventrolaterally, as long as genital double-somite. Antennule 24-segmented, with ancestral segments II–IV, X–XI, and XXVII–XXVIII fused; II–IV, VII, X–XI, XIV, XVI, XXI and XXVII–XXVIII with aesthetasc. Setal formula of antennary exopod as follows: 1, 1-1-1, 1, 1-1, 1, 0, 3. Mandible with gnathobase having 1 triangular ventral tooth, 5 chitinized teeth, 16 long setules, and 1 dorsal seta. Maxillulary exopod with 8 setae. Maxillary endopod with 5 brush-like setae and 3 sclerotized setae. Maxilliped with syncoxa having 1, 2, 3, 3 sclerotized setae. Legs 1–4 of typical clausocalanoidean segmentation and setation. Posterior surface of legs 2 and 3 with an exopodal spinule and 3 endopodal spinules. Leg 5 uniramous, 2-segmented, distal segment with 3 lateral process and 1 articulated spine.</p><p><bold>Male.</bold> Body similar to that of female. Fusion between cephalosome and first pediger and between fourth and fifth pedigers resembling those of female. Genital somite with gonopore on left side. Rostrum as in female. Right antennule 22-segmented, with ancestral segments II–IV, X–XII, XXII–XXIII, and XXVII–XXVIII fused. Left antennule 23-segmented, with ancestral segments II–IV, X–XII, and XXVII–XXVIII fused. Antenna, mandible, maxillule, maxilla, maxilliped and legs 1–4 similar to those of female. Leg 5 complex in structure. Right leg uniramous, endopod absent; expod 2-segmented. Left leg biramous with 1-segmented endopod; exopods 2-segmented, decorated by various armatures; distal part of exopod with rugose plate.</p></tp:treatment-sec><tp:treatment-sec sec-type="remarks" id="SECID0E3HAC"><title>Remarks.</title><p>Because <italic><tp:taxon-name><tp:taxon-name-part taxon-name-part-type="genus" reg="Pogonura">Pogonura</tp:taxon-name-part></tp:taxon-name></italic> gen. nov. has brush-like sensory setae on the maxillary endopod, it can be assigned to one of the Bradfordian families. The new genus can be tentatively included in <tp:taxon-name><tp:taxon-name-part taxon-name-part-type="family">Diaixidae</tp:taxon-name-part></tp:taxon-name> because it fits the familial diagnosis proposed by <xref ref-type="bibr" rid="B16">Markhaseva et al. (2014)</xref>, except for the proximal basal endite of the maxillule with 3 setae (vs. 4 setae typical for the <tp:taxon-name><tp:taxon-name-part taxon-name-part-type="family">Diaixidae</tp:taxon-name-part></tp:taxon-name>) and 2-segmented exopods of both legs 5 of the male.</p><p>The present new genus also shares the following characteristics with the diaixid genus <italic><tp:taxon-name><tp:taxon-name-part taxon-name-part-type="genus" reg="Procenognatha">Procenognatha</tp:taxon-name-part></tp:taxon-name></italic> (<xref ref-type="bibr" rid="B15">Markhaseva and Schulz 2010</xref>): the maxilliped carries no specialized sensory setae; legs 2 and 3 carry 3 large spinules on the posterior surface; and leg 5 of the female is uniramous, 2-segmented, with the distal segment having 3 processes and 1 articulated spine.</p><p>The male of the present new species has complex structures on leg 5, which can be seen in other diaixid genera such as <italic><tp:taxon-name><tp:taxon-name-part taxon-name-part-type="genus" reg="Anawekia">Anawekia</tp:taxon-name-part></tp:taxon-name></italic> and <italic><tp:taxon-name><tp:taxon-name-part taxon-name-part-type="genus" reg="Diaixis">Diaixis</tp:taxon-name-part></tp:taxon-name></italic>. These three genera have rows of setules and/or spinules on the left exopod of leg 5 [cf. figs 7 and 9 in <xref ref-type="bibr" rid="B23">Othman and Greenwood (1994)</xref>; figs 11 and 12 in <xref ref-type="bibr" rid="B1">Andronov (1979)</xref>], and these setulae and/or spinules seem to be homologues in position and shape. However, <italic><tp:taxon-name><tp:taxon-name-part taxon-name-part-type="genus" reg="Anawekia">Anawekia</tp:taxon-name-part></tp:taxon-name></italic> and <italic><tp:taxon-name><tp:taxon-name-part taxon-name-part-type="genus" reg="Diaixis">Diaixis</tp:taxon-name-part></tp:taxon-name></italic> have some derivative characteristics: (1) the posterior corner of the prosome, leg 4, and the urosome of both sexes are asymmetrical; (2) female leg 5 is totally reduced; and (3) the left endopod of male leg 5 is reduced.</p><p>According to <xref ref-type="bibr" rid="B16">Markhaseva et al. (2014)</xref>, the family <tp:taxon-name><tp:taxon-name-part taxon-name-part-type="family">Diaixidae</tp:taxon-name-part></tp:taxon-name> has hitherto accommodated 15 genera. <italic><tp:taxon-name><tp:taxon-name-part taxon-name-part-type="genus" reg="Pogonura">Pogonura</tp:taxon-name-part></tp:taxon-name></italic> gen. nov. is differentiated from these diaixid genera by the following features (morphological data from <xref ref-type="bibr" rid="B16">Markhaseva et al. 2014</xref>): (1) the genital double-somite of the female has a symmetrical pair of long spiniform setae (only <italic><tp:taxon-name><tp:taxon-name-part taxon-name-part-type="genus" reg="Pogonura">Pogonura</tp:taxon-name-part></tp:taxon-name></italic> gen. nov.), (2) the distal part of the left exopod on male leg 5 has a rugose plate (only <italic><tp:taxon-name><tp:taxon-name-part taxon-name-part-type="genus" reg="Pogonura">Pogonura</tp:taxon-name-part></tp:taxon-name></italic> gen. nov.), (3) the ancestral segments XI–XII of the male antennule are fused (shared by <italic><tp:taxon-name><tp:taxon-name-part taxon-name-part-type="genus" reg="Pogonura">Pogonura</tp:taxon-name-part></tp:taxon-name></italic> gen. nov., <italic><tp:taxon-name><tp:taxon-name-part taxon-name-part-type="genus" reg="Byrathis">Byrathis</tp:taxon-name-part></tp:taxon-name></italic>, <italic><tp:taxon-name><tp:taxon-name-part taxon-name-part-type="genus" reg="Diaixis">Diaixis</tp:taxon-name-part></tp:taxon-name></italic>, <italic><tp:taxon-name><tp:taxon-name-part taxon-name-part-type="genus" reg="Paraxantharus">Paraxantharus</tp:taxon-name-part></tp:taxon-name></italic>, <italic><tp:taxon-name><tp:taxon-name-part taxon-name-part-type="genus" reg="Procenognatha">Procenognatha</tp:taxon-name-part></tp:taxon-name></italic> and <italic><tp:taxon-name><tp:taxon-name-part taxon-name-part-type="genus" reg="Xantharus">Xantharus</tp:taxon-name-part></tp:taxon-name></italic>), (4) the setal formula of the antennary exopod is 1, 1-1-1, 1, 1-1, 1, 0, 3 (only <italic><tp:taxon-name><tp:taxon-name-part taxon-name-part-type="genus" reg="Pogonura">Pogonura</tp:taxon-name-part></tp:taxon-name></italic> gen. nov.), (5) the mandibular gnathobase has long setules (<italic><tp:taxon-name><tp:taxon-name-part taxon-name-part-type="genus" reg="Pogonura">Pogonura</tp:taxon-name-part></tp:taxon-name></italic> gen. nov., <italic><tp:taxon-name><tp:taxon-name-part taxon-name-part-type="genus" reg="Cenognatha">Cenognatha</tp:taxon-name-part></tp:taxon-name></italic>, <italic><tp:taxon-name><tp:taxon-name-part taxon-name-part-type="genus" reg="Neoscolecithrix">Neoscolecithrix</tp:taxon-name-part></tp:taxon-name></italic>, <italic><tp:taxon-name><tp:taxon-name-part taxon-name-part-type="genus" reg="Paraxantharus">Paraxantharus</tp:taxon-name-part></tp:taxon-name></italic> and <italic><tp:taxon-name><tp:taxon-name-part taxon-name-part-type="genus" reg="Procenognatha">Procenognatha</tp:taxon-name-part></tp:taxon-name></italic>), and (6) the maxillary endopod has 3 sclerotized setae (<italic><tp:taxon-name><tp:taxon-name-part taxon-name-part-type="genus" reg="Pogonura">Pogonura</tp:taxon-name-part></tp:taxon-name></italic> gen. nov. and <italic><tp:taxon-name><tp:taxon-name-part taxon-name-part-type="genus" reg="Procenognatha">Procenognatha</tp:taxon-name-part></tp:taxon-name></italic>).</p></tp:treatment-sec><tp:treatment-sec sec-type="etymology" id="SECID0EQOAC"><title>Etymology.</title><p>The new generic name is derived from two Greek words <italic>pogon</italic>, meaning “beard”, and <italic>oura</italic>, meaning “tail”, to denote the paired setae like moustache on the genital double-somite of the female. Gender feminine.</p></tp:treatment-sec><tp:treatment-sec sec-type="type species" id="SECID0E1OAC"><title>Type species.</title><p><italic><tp:taxon-name><tp:taxon-name-part taxon-name-part-type="genus" reg="Pogonura">Pogonura</tp:taxon-name-part> <tp:taxon-name-part taxon-name-part-type="species" reg="rugosa">rugosa</tp:taxon-name-part></tp:taxon-name></italic> sp. nov. (original designation).</p></tp:treatment-sec><ref-list><ref id="B16"><mixed-citation xmlns:xlink="http://www.w3.org/1999/xlink" xlink:type="simple"><person-group><name name-style="western"><surname>Markhaseva</surname><given-names>EL</given-names></name><name name-style="western"><surname>Laakmann</surname><given-names>S</given-names></name><name name-style="western"><surname>Renz</surname><given-names>J</given-names></name></person-group> (<year>2014</year>) <article-title>An interim synopsis of the Bradfordian families with a description of <italic><tp:taxon-name><tp:taxon-name-part taxon-name-part-type="genus">Thoxancalanus</tp:taxon-name-part> <tp:taxon-name-part taxon-name-part-type="species">spinatus</tp:taxon-name-part></tp:taxon-name></italic> (<tp:taxon-name><tp:taxon-name-part taxon-name-part-type="subclass">Copepoda</tp:taxon-name-part></tp:taxon-name>: <tp:taxon-name><tp:taxon-name-part taxon-name-part-type="order">Calanoida</tp:taxon-name-part></tp:taxon-name>), a new diaixid genus and species from the deep Atlantic Ocean.</article-title><source>Marine Biodiversity</source><volume>44</volume>: <fpage>63</fpage>–<lpage>88</lpage>. <ext-link xlink:type="simple" ext-link-type="doi" xlink:href="10.1007/s12526-013-0185-0">https://doi.org/10.1007/s12526-013-0185-0</ext-link></mixed-citation></ref><ref id="B15"><mixed-citation xmlns:xlink="http://www.w3.org/1999/xlink" xlink:type="simple"><person-group><name name-style="western"><surname>Markhaseva</surname><given-names>EL</given-names></name><name name-style="western"><surname>Schulz</surname><given-names>K</given-names></name></person-group> (<year>2010</year>) <article-title>New benthopelagic calanoids (<tp:taxon-name><tp:taxon-name-part taxon-name-part-type="subphylum">Crustacea</tp:taxon-name-part></tp:taxon-name>: <tp:taxon-name><tp:taxon-name-part taxon-name-part-type="subclass">Copepoda</tp:taxon-name-part></tp:taxon-name>) from deep Atlantic waters.</article-title><source>Proceedings of the Zoological Institute RAS</source><volume>314</volume>: <fpage>3</fpage>–<lpage>23</lpage>.</mixed-citation></ref><ref id="B23"><mixed-citation xmlns:xlink="http://www.w3.org/1999/xlink" xlink:type="simple"><person-group><name name-style="western"><surname>Othman</surname><given-names>BHR</given-names></name><name name-style="western"><surname>Greenwood</surname><given-names>JG</given-names></name></person-group> (<year>1994</year>) <article-title>A new genus with three new species of copepods from the family <tp:taxon-name><tp:taxon-name-part taxon-name-part-type="family">Diaixidae</tp:taxon-name-part></tp:taxon-name> (<tp:taxon-name><tp:taxon-name-part taxon-name-part-type="subphylum">Crustacea</tp:taxon-name-part></tp:taxon-name>: <tp:taxon-name><tp:taxon-name-part taxon-name-part-type="order">Calanoida</tp:taxon-name-part></tp:taxon-name>), and a redefinition of the family.</article-title><source>Journal of Natural History</source><volume>28</volume>: <fpage>987</fpage>–<lpage>1005</lpage>. <ext-link xlink:type="simple" ext-link-type="doi" xlink:href="10.1080/00222939400770531">https://doi.org/10.1080/00222939400770531</ext-link></mixed-citation></ref><ref id="B1"><mixed-citation xmlns:xlink="http://www.w3.org/1999/xlink" xlink:type="simple"><person-group><name name-style="western"><surname>Andronov</surname><given-names>VN</given-names></name></person-group> (<year>1979</year>) <article-title><tp:taxon-name><tp:taxon-name-part taxon-name-part-type="family">Diaixidae</tp:taxon-name-part></tp:taxon-name> (<tp:taxon-name><tp:taxon-name-part taxon-name-part-type="subclass">Copepoda</tp:taxon-name-part></tp:taxon-name>, <tp:taxon-name><tp:taxon-name-part taxon-name-part-type="order">Calanoida</tp:taxon-name-part></tp:taxon-name>) of the western coast of Africa (Russian with English summary).</article-title><source>Byulleten’ Moskovskogo Obshchestva Ispytatelei Prirody, Otdel Biologicheskii</source><volume>84</volume>: <fpage>90</fpage>–<lpage>102</lpage>.</mixed-citation></ref></ref-list></tp:taxon-treatment>
