# Supplementary material for: New genus and species of calanoid copepods (Crustacea) belonging to the group of Bradfordian families collected from the hyperbenthic layers off Japan
Source: Zookeys. 2020 Jul 22;951:21–35. doi: 10.3897/zookeys.951.49990 (PMC7390800; doi:10.3897/zookeys.951.49990)
Supplement: XML Treatment for Pogonura rugosa [file zookeys.951.49990-treatment2.xml]

<!DOCTYPE tp:taxon-treatment
  PUBLIC "-//TaxonX//DTD Taxonomic Treatment Publishing DTD v0 20100105//EN" "tax-treatment-NSO.dtd">
<tp:taxon-treatment xmlns:tp="http://www.plazi.org/taxpub"><tp:treatment-meta><kwd-group><label>Taxon classification</label><kwd><named-content xmlns:xlink="http://www.w3.org/1999/xlink" content-type="kingdom">Animalia</named-content></kwd><kwd><named-content xmlns:xlink="http://www.w3.org/1999/xlink" content-type="order">Calanoida</named-content></kwd><kwd><named-content xmlns:xlink="http://www.w3.org/1999/xlink" content-type="family">Clausocalanoidea</named-content></kwd></kwd-group><mixed-citation publication-type="journal"><person-group><name><surname>Komeda</surname><given-names>Sota</given-names></name><name><surname>Ohtsuka</surname><given-names>Susumu</given-names></name></person-group><article-title>New genus and species of calanoid copepods (<tp:taxon-name><tp:taxon-name-part taxon-name-part-type="subphylum">Crustacea</tp:taxon-name-part></tp:taxon-name>) belonging to the group of Bradfordian families collected from the hyperbenthic layers off Japan</article-title><source>Zookeys</source><day>22</day><month>7</month><year>2020</year><volume>951</volume><fpage>21</fpage><lpage>35</lpage><pub-id pub-id-type="doi">10.3897/zookeys.951.49990</pub-id></mixed-citation></tp:treatment-meta><tp:nomenclature><tp:taxon-name><object-id xmlns:xlink="http://www.w3.org/1999/xlink" content-type="arpha" xlink:type="simple">487A0E5C-5DC5-5D47-B64C-BC3AC74D1F13</object-id>
            <tp:taxon-name-part taxon-name-part-type="genus" reg="Pogonura">Pogonura</tp:taxon-name-part>
            <tp:taxon-name-part taxon-name-part-type="species" reg="rugosa">rugosa</tp:taxon-name-part>
            <object-id xmlns:xlink="http://www.w3.org/1999/xlink" content-type="zoobank" xlink:type="simple">http://zoobank.org/6C0D4F63-BDD0-41A7-88D3-8D7D2EC9BB3C</object-id>
          </tp:taxon-name><tp:taxon-authority>gen. et</tp:taxon-authority><tp:taxon-status xmlns:xlink="http://www.w3.org/1999/xlink" xlink:type="simple">sp. nov.</tp:taxon-status><xref ref-type="fig" rid="F1">Figs 1</xref><xref ref-type="fig" rid="F2">, 2</xref><xref ref-type="fig" rid="F3">, 3</xref><xref ref-type="fig" rid="F4">, 4</xref><xref ref-type="fig" rid="F5">, 5</xref><xref ref-type="fig" rid="F6">, 6</xref><xref ref-type="fig" rid="F7">, 7</xref><xref ref-type="fig" rid="F8">, 8</xref></tp:nomenclature><tp:treatment-sec sec-type="material" id="SECID0EVBAE"><title>Material examined.</title><p><bold><italic>Holotype.</italic></bold> One ♀; whole body in vial (NSMT-Cr 27413). <bold><italic>Allotype.</italic></bold> One ♂, dissected and appendages mounted on glass slide, body in vial (NSMT-Cr 27414). <bold><italic>Paratype</italic>.</bold> One ♀, dissected and appendages mounted on glass slide, body in vial (NSMT-Cr 27415). Body length. Adult female: 1.69 mm (holotype), 1.73 mm (paratype). Adult male: 1.71 mm (allotype).</p></tp:treatment-sec><tp:treatment-sec sec-type="description" id="SECID0EHCAE"><title>Description of adult female.</title><p>Body (Fig. <xref ref-type="fig" rid="F1">1A, B</xref>) weakly sclerotized; cephalosome incompletely fused to first pediger with future line dorsally and laterally visible; fourth and fifth pedigers completely fused; posterolateral corners of prosome extending posteriorly, rounded and covering one-third of genital double-somite. Rostrum (Fig. <xref ref-type="fig" rid="F1">1C</xref>) produced ventrally, with pair of frontal filaments distally. Urosome (Fig. <xref ref-type="fig" rid="F1">1D, E</xref>) 4-segmented; genital double-somite symmetrical with pair of seminal copulatory pores and seminal receptacles (Figs <xref ref-type="fig" rid="F1">1D, E</xref>, <xref ref-type="fig" rid="F8">8</xref>); seminal copulatory pores ovaliform; seminal receptacles narrow near the seminal copulatory pores and becoming semicircular in the inner part; genital operculum semicircular, ventrally located midway; two spiniform setae located ventrolaterally, as long as genital double-somite (Figs <xref ref-type="fig" rid="F1">1D, E</xref>, <xref ref-type="fig" rid="F8">8</xref>, indicated by arrows). Caudal rami (Fig. <xref ref-type="fig" rid="F1">1D–F</xref>) symmetrical, about 1.2 times as long as wide; seta I reduced, short seta II dorsally, seta III–VI long, short seta VII ventrally.</p><fig id="F1" position="float" orientation="portrait"><object-id xmlns:xlink="http://www.w3.org/1999/xlink" content-type="doi" xlink:type="simple">10.3897/zookeys.951.49990.figure1</object-id><object-id xmlns:xlink="http://www.w3.org/1999/xlink" content-type="arpha" xlink:type="simple">51FB64C7-FE32-525E-BF85-8B2C93FA7C4D</object-id><label>Figure 1.</label><caption><p><italic><tp:taxon-name><tp:taxon-name-part taxon-name-part-type="genus" reg="Pogonura">Pogonura</tp:taxon-name-part> <tp:taxon-name-part taxon-name-part-type="species" reg="rugosa">rugosa</tp:taxon-name-part></tp:taxon-name></italic> gen. et sp. nov., adult female, paratype <bold>A</bold> lateral habitus <bold>B</bold> dorsal habitus <bold>C</bold> rostrum <bold>D</bold> urosome, lateral view <bold>E</bold> urosome, ventral view <bold>F</bold> caudal rami, dorsal view <bold>G</bold> right antennule; ae, aesthetascs. Arrows on <bold>D</bold> and <bold>E</bold> indicate twin spiniform setae on genital double-somite. Scale bars: 0.1 mm.</p></caption><graphic xmlns:xlink="http://www.w3.org/1999/xlink" xlink:href="zookeys-951-021-g001.jpg" position="float" orientation="portrait" xlink:type="simple" id="oo_433991.jpg"><uri content-type="original_file" xlink:type="simple">https://binary.pensoft.net/fig/433991</uri></graphic></fig><p>Antennule (Fig. <xref ref-type="fig" rid="F1">1F</xref>) 24-segmented, exceeding posterior border of third pediger; ancestral segments II–IV, X–XI and XXVII–XXVIII fused; armature as follows: I–2, II–3 (2+1ae?), III–2+1ae, IV–2, V–2, VI–2, VII–2+1ae, VIII–2, IX–2, X–2, XI–2+1ae, XII–1, XIII–1, XIV–2+1ae, XV–2, XVI–2+1ae, XVII–1, XVIII–2, XIX–1, XX–2, XXI–1+1ae, XXII–1, XXIII–1, XXIV–1+1, XXV–1+1, XXVI–1+1, XXVII–2, and XXVIII–2+1ae.</p><p>Antenna (Fig. <xref ref-type="fig" rid="F2">2A, B</xref>) with 1 seta and row of long setules on coxa; basis with 2 setae at inner distal corner; exopod 7-segmented; ancestral segments II–IV fused and VI–VII incompletely fused without suture line, setal formula of 1, 1-1-1, 1, 1-1, 1, 0, 3; fused segments II–IV having row of fine setules along outer distal margin; endopod 2-segmented, proximal segment with 2 setae, distal segment bilobed, bearing 8 setae on inner lobe and 6 setae and short setules on outer lobe.</p><fig id="F2" position="float" orientation="portrait"><object-id xmlns:xlink="http://www.w3.org/1999/xlink" content-type="doi" xlink:type="simple">10.3897/zookeys.951.49990.figure2</object-id><object-id xmlns:xlink="http://www.w3.org/1999/xlink" content-type="arpha" xlink:type="simple">AD83428B-A5A2-56F3-BA17-4F55539C1CFA</object-id><label>Figure 2.</label><caption><p><italic><tp:taxon-name><tp:taxon-name-part taxon-name-part-type="genus" reg="Pogonura">Pogonura</tp:taxon-name-part> <tp:taxon-name-part taxon-name-part-type="species" reg="rugosa">rugosa</tp:taxon-name-part></tp:taxon-name></italic> gen. et sp. nov., adult female, paratype <bold>A</bold> right antenna <bold>B</bold> exopod of right antenna, other side <bold>C</bold> gnathobase on right mandible <bold>D, E</bold> right mandible <bold>F, G</bold> praecoxa and coxa of left maxillule <bold>H</bold> basis, endopod, and exopod of left maxillule. Scale bars: 0.1 mm.</p></caption><graphic xmlns:xlink="http://www.w3.org/1999/xlink" xlink:href="zookeys-951-021-g002.jpg" position="float" orientation="portrait" xlink:type="simple" id="oo_433992.jpg"><uri content-type="original_file" xlink:type="simple">https://binary.pensoft.net/fig/433992</uri></graphic></fig><p>Mandible (Fig. <xref ref-type="fig" rid="F2">2C–E</xref>) having gnathobase with triangular ventralmost tooth, 5 chitinized teeth, 16 long setules and dorsal seta; palp with basis having 3 inner setae; endopod 2-segmented; proximal endopodal segment bearing 1 seta, distal segment with 9 setae; exopod 5-segmented, with setal formula of 1, 1, 1, 1, 2.</p><p>Maxillule (Fig. <xref ref-type="fig" rid="F2">2F–H</xref>) with 9 terminal and 4 posterior setae on praecoxal arthrite; coxal endite with 3 setae; coxal epipodite with 9 setae; proximal and distal basal endites having 3 and 5 setae, respectively; proximal and distal segments of endopod with 3 and 8 setae, respectively; exopod with 8 setae; rows of setules on arthrite, basis and exopod.</p><p>Maxilla (Fig. <xref ref-type="fig" rid="F3">3A, B</xref>) with 2 praecoxal and 2 coxal endites having 5, 3, 3, and 3 setae, respectively; basis with 1 well-chitinized and 3 slender setae; endopod 3-segmented, with 3 sclerotized and 5 brush-like setae of various length, proximal segment with 3 brush-like setae (1 slender, 1 short and stout, 1 moderate), middle segment with 2 brush-like setae (1 short and stout, 1 moderate), distal segment with 3 sclerotized setae.</p><fig id="F3" position="float" orientation="portrait"><object-id xmlns:xlink="http://www.w3.org/1999/xlink" content-type="doi" xlink:type="simple">10.3897/zookeys.951.49990.figure3</object-id><object-id xmlns:xlink="http://www.w3.org/1999/xlink" content-type="arpha" xlink:type="simple">0323937D-52FB-535B-AB42-6DC301269CB0</object-id><label>Figure 3.</label><caption><p><italic><tp:taxon-name><tp:taxon-name-part taxon-name-part-type="genus" reg="Pogonura">Pogonura</tp:taxon-name-part> <tp:taxon-name-part taxon-name-part-type="species" reg="rugosa">rugosa</tp:taxon-name-part></tp:taxon-name></italic> gen. et sp. nov., adult female, paratype <bold>A</bold> right maxilla <bold>B</bold> right maxilla, other side <bold>C</bold> right maxilliped <bold>D</bold> rows of setulae on right maxilliped. Scale bars: 0.1 mm.</p></caption><graphic xmlns:xlink="http://www.w3.org/1999/xlink" xlink:href="zookeys-951-021-g003.jpg" position="float" orientation="portrait" xlink:type="simple" id="oo_433993.jpg"><uri content-type="original_file" xlink:type="simple">https://binary.pensoft.net/fig/433993</uri></graphic></fig><p>Maxilliped (Fig. <xref ref-type="fig" rid="F3">3C, D</xref>) with syncoxal endites having 1, 2, 3 and 3 setae; row of fine setules at syncoxal distal corner and along basal inner margin; basis with 3 setae midway; first endopodal segment almost incorporated into basis; first to sixth endopodal segments with 2, 4, 4, 3, 3+1, and 4 setae, respectively.</p><p>Seta and spine formulae of legs 1–4 are shown in Table <xref ref-type="table" rid="T1">1</xref>. Leg 1 (Fig. <xref ref-type="fig" rid="F4">4A</xref>) with medial long setules on coxa and basis; von Vaupel Klein organ (<xref ref-type="bibr" rid="B24">Vaupel Klein 1972</xref>) distinct on anterior surface of endopod; distal seta of basis twice as long as endopod; distal segment of exopod with outer row of setules. Leg 2 (Fig. <xref ref-type="fig" rid="F4">4B</xref>) with coxa having row of fine setules midway and row of fine spinules at distal outer corner; first exopodal segment with 1 large and 1 minute prominence on posterior surface; distal endopodal segment having 3 large prominences on posterior surface. Leg 3 (Fig. <xref ref-type="fig" rid="F4">4C</xref>) with basis having row of minute setules at base of endopod on posterior surface; second endopodal segment having 3 large prominences on posterior surface. Leg 4 (Fig. <xref ref-type="fig" rid="F4">4D</xref>) with first and second segments of both rami having small prominences on posterior surface.</p><table-wrap id="T1" position="float" orientation="portrait"><label>Table 1.</label><caption><p>Setal formula of legs 1–4 of <italic><tp:taxon-name><tp:taxon-name-part taxon-name-part-type="genus" reg="Pogonura">Pogonura</tp:taxon-name-part> <tp:taxon-name-part taxon-name-part-type="species" reg="rugosa">rugosa</tp:taxon-name-part></tp:taxon-name></italic> gen. et sp. nov. Roman numeral: spine, Arabic numeral: seta.</p></caption><table id="TID0E3XAE" rules="all"><tbody><tr><th rowspan="2" colspan="1"/><th rowspan="2" colspan="1">Coxa</th><th rowspan="2" colspan="1">Basis</th><th rowspan="1" colspan="3">Exopod</th><th rowspan="1" colspan="3">Endopod</th></tr><tr><th rowspan="1" colspan="1">1</th><th rowspan="1" colspan="1">2</th><th rowspan="1" colspan="1">3</th><th rowspan="1" colspan="1">1</th><th rowspan="1" colspan="1">2</th><th rowspan="1" colspan="1">3</th></tr><tr><td rowspan="1" colspan="1">Leg 1</td><td rowspan="1" colspan="1">0-0</td><td rowspan="1" colspan="1">0-1</td><td rowspan="1" colspan="1">I-0;</td><td rowspan="1" colspan="1">I-1;</td><td rowspan="1" colspan="1">I, 1 ,3</td><td rowspan="1" colspan="1">0, 2, 3</td><td rowspan="1" colspan="1"/><td rowspan="1" colspan="1"/></tr><tr><td rowspan="1" colspan="1">Leg 2</td><td rowspan="1" colspan="1">0-1</td><td rowspan="1" colspan="1">0-0</td><td rowspan="1" colspan="1">I-1;</td><td rowspan="1" colspan="1">I-1;</td><td rowspan="1" colspan="1">III, I ,4</td><td rowspan="1" colspan="1">0-1;</td><td rowspan="1" colspan="1">1, 2, 2</td><td rowspan="1" colspan="1"/></tr><tr><td rowspan="1" colspan="1">Leg 3</td><td rowspan="1" colspan="1">0-1</td><td rowspan="1" colspan="1">0-0</td><td rowspan="1" colspan="1">I-1;</td><td rowspan="1" colspan="1">I-1;</td><td rowspan="1" colspan="1">III, I, 4</td><td rowspan="1" colspan="1">0-1;</td><td rowspan="1" colspan="1">0-1;</td><td rowspan="1" colspan="1">1, 2, 2</td></tr><tr><td rowspan="1" colspan="1">Leg 4</td><td rowspan="1" colspan="1">0-1</td><td rowspan="1" colspan="1">0-0</td><td rowspan="1" colspan="1">I-1;</td><td rowspan="1" colspan="1">I-1;</td><td rowspan="1" colspan="1">III, I, 4</td><td rowspan="1" colspan="1">0-1;</td><td rowspan="1" colspan="1">0-1;</td><td rowspan="1" colspan="1">1, 2, 2</td></tr></tbody></table></table-wrap><fig id="F4" position="float" orientation="portrait"><object-id xmlns:xlink="http://www.w3.org/1999/xlink" content-type="doi" xlink:type="simple">10.3897/zookeys.951.49990.figure4</object-id><object-id xmlns:xlink="http://www.w3.org/1999/xlink" content-type="arpha" xlink:type="simple">272A18E9-F10F-58E9-9C5E-6E08950E431C</object-id><label>Figure 4.</label><caption><p><italic><tp:taxon-name><tp:taxon-name-part taxon-name-part-type="genus" reg="Pogonura">Pogonura</tp:taxon-name-part> <tp:taxon-name-part taxon-name-part-type="species" reg="rugosa">rugosa</tp:taxon-name-part></tp:taxon-name></italic> gen. et sp. nov., adult female, paratype <bold>A</bold> leg 1, anterior side <bold>B</bold> leg 2, posterior side <bold>C</bold> leg 3, posterior side <bold>D</bold> leg 4, posterior side <bold>E</bold> leg 5. Scale bar: 0.1 mm.</p></caption><graphic xmlns:xlink="http://www.w3.org/1999/xlink" xlink:href="zookeys-951-021-g004.jpg" position="float" orientation="portrait" xlink:type="simple" id="oo_433994.jpg"><uri content-type="original_file" xlink:type="simple">https://binary.pensoft.net/fig/433994</uri></graphic></fig><p>Leg 5 (Fig. <xref ref-type="fig" rid="F4">4E</xref>) uniramous; coxae and intercoxal sclerite fused to form common base; basis broad, about 1.3 times as long as wide; exopod 1-segmented, ca. 4.4 times as long as wide, with 3 lateral processes and 1 terminal bipinnate spine.</p></tp:treatment-sec><tp:treatment-sec sec-type="description" id="SECID0EMPAE"><title>Description of adult male.</title><p>Body (Fig. <xref ref-type="fig" rid="F5">5A, B</xref>) weakly sclerotized like the female; fusion between cephalosome and first pediger and between fourth and fifth pedigers similar to those of female; posterolateral corners of prosome rounded, not extending posteriorly. Rostrum similar to that of female. Urosome (Fig. <xref ref-type="fig" rid="F5">5C, D</xref>) 5-segmented; gonopore located on the left side; small plate covering around gonopore; caudal rami similar to those of female.</p><fig id="F5" position="float" orientation="portrait"><object-id xmlns:xlink="http://www.w3.org/1999/xlink" content-type="doi" xlink:type="simple">10.3897/zookeys.951.49990.figure5</object-id><object-id xmlns:xlink="http://www.w3.org/1999/xlink" content-type="arpha" xlink:type="simple">CEAE4843-B06D-5DE5-9E41-F7D2F8DBA064</object-id><label>Figure 5.</label><caption><p><italic><tp:taxon-name><tp:taxon-name-part taxon-name-part-type="genus" reg="Pogonura">Pogonura</tp:taxon-name-part> <tp:taxon-name-part taxon-name-part-type="species" reg="rugosa">rugosa</tp:taxon-name-part></tp:taxon-name></italic> gen. et sp. nov., adult male, allotype <bold>A</bold> lateral habitus <bold>B</bold> dorsal habitus <bold>C</bold> urosome, lateral view, left side <bold>D</bold> urosome, ventral view <bold>E</bold> right antennule <bold>F</bold> left antennule; ae, aesthetascs. Scale bars: 0.1 mm.</p></caption><graphic xmlns:xlink="http://www.w3.org/1999/xlink" xlink:href="zookeys-951-021-g005.jpg" position="float" orientation="portrait" xlink:type="simple" id="oo_433995.jpg"><uri content-type="original_file" xlink:type="simple">https://binary.pensoft.net/fig/433995</uri></graphic></fig><p>Antennule asymmetrical in fusion patterns. Right antennule (Fig. <xref ref-type="fig" rid="F5">5E</xref>) 22-segmented; ancestral segments II–IV, X–XII, XXII–XXIII and XXVII–XXVIII fused; armature elements as follows: I–1, II–3 (2+1ae?), III–1+1ae, IV–2+1ae,V–2+2ae, VI–1+ae, VII–2+1ae, VIII–2, IX–1+1ae, X–1, XI–2+1ae, XII–2, XIII–1, XIV–2, XV–1, XVI–2+1ae, XVII–1, XVIII–3, XIX–2, XX–2, XXI–2, XXII–1, XXIII–1, XXIV–1+1, XXV–1+1, XXVI–1+1, and XXVII–1, and XXVIII–2+1ae. Left antennule (Fig. <xref ref-type="fig" rid="F5">5F</xref>): 23-segmented; ancestral segments II-IV, X-XII and XXVII-XXVIII fused; armature elements as follows: I–1+1ae, II–2+1ae, III–2+ae, IV–2+1ae, V–3, VI–3, VII–2+1ae, VIII–2, IX–2, X–2, XI–2+1ae, XII–1, XIII–1, XIV–2, XV–1, XVI–1, XVII–1, XVIII–1, XIX–1, XX–1, XXI–1, XXII–1, XXIII–1, XXIV–1, XXV–1+1, XXVI–1+1, XXVII–2, and XXVIII–2.</p><p>Other appendages similar to those of the female, except leg 5.</p><p>Right leg 5 (Fig. <xref ref-type="fig" rid="F6">6A, B</xref>) uniramous; endopod absent; coxa small; basis robust, 2.2 times as long as wide; exopod 2-segmented, proximal segment plate-like, distal segment spiniform. Left leg 5 (Figs <xref ref-type="fig" rid="F6">6A–G</xref>, <xref ref-type="fig" rid="F7">7</xref>) biramous; coxa small; basis smaller than right basis and slender, 2.5 times as long as wide; endopod 1-segmented, plate-like, and having baculiform plate and semicircular plate; exopod 2-segmented and highly complex in structure; proximal segment of exopod having proximal plate without armament (“pp1” in Figs <xref ref-type="fig" rid="F6">6</xref>, <xref ref-type="fig" rid="F7">7</xref>) and distal plate, larger, semicircular plate with 4 setules (“pp2” in Figs <xref ref-type="fig" rid="F6">6</xref>, <xref ref-type="fig" rid="F7">7</xref>); distal segment of exopod elongate, 9.0 times as long as proximal segment; proximal part of distal segment having 6 medial spinules (“ms” in Figs <xref ref-type="fig" rid="F6">6</xref>, <xref ref-type="fig" rid="F7">7</xref>), lateral spinule (“ls1” in Figs <xref ref-type="fig" rid="F6">6</xref>, <xref ref-type="fig" rid="F7">7</xref>) and anterior plate with 9 spinules (“ap1” in Figs <xref ref-type="fig" rid="F6">6</xref>, <xref ref-type="fig" rid="F7">7</xref>), midpoint of segment having thin, curved plate (“ap2” in Figs <xref ref-type="fig" rid="F6">6</xref>, <xref ref-type="fig" rid="F7">7</xref>) anteriorly, and distal part having spinule (“ls2” in Figs <xref ref-type="fig" rid="F6">6</xref>, <xref ref-type="fig" rid="F7">7</xref>) and thin plate with crest (“tp” in Figs <xref ref-type="fig" rid="F6">6</xref>, <xref ref-type="fig" rid="F7">7</xref>).</p><fig id="F6" position="float" orientation="portrait"><object-id xmlns:xlink="http://www.w3.org/1999/xlink" content-type="doi" xlink:type="simple">10.3897/zookeys.951.49990.figure6</object-id><object-id xmlns:xlink="http://www.w3.org/1999/xlink" content-type="arpha" xlink:type="simple">0A5F6AA1-8E3F-543A-AB62-86A2B22A5B0D</object-id><label>Figure 6.</label><caption><p><italic><tp:taxon-name><tp:taxon-name-part taxon-name-part-type="genus" reg="Pogonura">Pogonura</tp:taxon-name-part> <tp:taxon-name-part taxon-name-part-type="species" reg="rugosa">rugosa</tp:taxon-name-part></tp:taxon-name></italic> gen. et sp. nov., leg 5 of adult male, allotype <bold>A</bold> anterior side <bold>B</bold> posterior side <bold>C</bold> left endopod, anterior side <bold>D</bold> left endopod, posterior side <bold>E</bold> proximal segment of left exopod, posterior side <bold>F</bold> distal segment of left exopod, anterior side <bold>G</bold> distal segment of left exopod, posterior side. Bs: basis, En: endopod, Ex1: proximal segment of exopod, Ex2: distal segment of exopod, pp1: proximal posterior plate, pp2: distal posterior plate, lp: lateral plate, ls1: proximal lateral spinule, ls2: distal lateral spinule, ap1: proximal anterior plate, ap2: distal anterior plate, ms: medial spinules, tp: terminal plate. Scale bars: 0.1 mm.</p></caption><graphic xmlns:xlink="http://www.w3.org/1999/xlink" xlink:href="zookeys-951-021-g006.jpg" position="float" orientation="portrait" xlink:type="simple" id="oo_433996.jpg"><uri content-type="original_file" xlink:type="simple">https://binary.pensoft.net/fig/433996</uri></graphic></fig><fig id="F7" position="float" orientation="portrait"><object-id xmlns:xlink="http://www.w3.org/1999/xlink" content-type="doi" xlink:type="simple">10.3897/zookeys.951.49990.figure7</object-id><object-id xmlns:xlink="http://www.w3.org/1999/xlink" content-type="arpha" xlink:type="simple">9439DDC0-74A0-59BB-9792-C94942233342</object-id><label>Figure 7.</label><caption><p>Schematic diagram of armatures on left leg 5 of male <italic><tp:taxon-name><tp:taxon-name-part taxon-name-part-type="genus" reg="Pogonura">Pogonura</tp:taxon-name-part> <tp:taxon-name-part taxon-name-part-type="species" reg="rugosa">rugosa</tp:taxon-name-part></tp:taxon-name></italic> gen. et sp. nov. Cx: coxa (with dots), Bs: basis (dark gray), En: endopod (black), Ex1: proximal segment of exopod (light gray), Ex2: distal segment of exopod (white), pp1: proximal posterior plate, pp2: distal posterior plate, lp: lateral plate, ls1: proximal lateral spinule, ls2: distal lateral spinule, ap1: proximal anterior plate, ap2: distal anterior plate, ms: medial spinules, tp: terminal plate.</p></caption><graphic xmlns:xlink="http://www.w3.org/1999/xlink" xlink:href="zookeys-951-021-g007.jpg" position="float" orientation="portrait" xlink:type="simple" id="oo_433997.jpg"><uri content-type="original_file" xlink:type="simple">https://binary.pensoft.net/fig/433997</uri></graphic></fig></tp:treatment-sec><tp:treatment-sec sec-type="remarks" id="SECID0EVVAE"><title>Remarks.</title><p><italic><tp:taxon-name><tp:taxon-name-part taxon-name-part-type="genus" reg="Pogonura">Pogonura</tp:taxon-name-part> <tp:taxon-name-part taxon-name-part-type="species" reg="rugosa">rugosa</tp:taxon-name-part></tp:taxon-name></italic> gen. et sp. nov. has a symmetrical pair of spiniform setae on the genital double-somite of the female (Figs <xref ref-type="fig" rid="F1">1E</xref>, <xref ref-type="fig" rid="F8">8</xref>). <italic><tp:taxon-name><tp:taxon-name-part taxon-name-part-type="genus" reg="Diaixis">Diaixis</tp:taxon-name-part> <tp:taxon-name-part taxon-name-part-type="species" reg="centrura">centrura</tp:taxon-name-part></tp:taxon-name></italic> Connell, 1981, <italic><tp:taxon-name><tp:taxon-name-part taxon-name-part-type="genus" reg="Diaixis">D.</tp:taxon-name-part> <tp:taxon-name-part taxon-name-part-type="species" reg="gambiensis">gambiensis</tp:taxon-name-part></tp:taxon-name></italic> Andronov, 1979, and <italic><tp:taxon-name><tp:taxon-name-part taxon-name-part-type="genus" reg="Diaixis">D.</tp:taxon-name-part> <tp:taxon-name-part taxon-name-part-type="species" reg="trunovi">trunovi</tp:taxon-name-part></tp:taxon-name></italic> Andronov, 1979 also have armatures on the counterparts [figs 39 and 94 in <xref ref-type="bibr" rid="B1">Andronov (1979)</xref>; fig. 4 in <xref ref-type="bibr" rid="B6">Connell (1981)</xref>]; however, those of <italic><tp:taxon-name><tp:taxon-name-part taxon-name-part-type="genus" reg="Diaixis">Diaixis</tp:taxon-name-part></tp:taxon-name></italic> are asymmetrical and consist of fine spinules.</p><fig id="F8" position="float" orientation="portrait"><object-id xmlns:xlink="http://www.w3.org/1999/xlink" content-type="doi" xlink:type="simple">10.3897/zookeys.951.49990.figure8</object-id><object-id xmlns:xlink="http://www.w3.org/1999/xlink" content-type="arpha" xlink:type="simple">18183442-E6F4-5FDB-A37F-0B4B158B11AB</object-id><label>Figure 8.</label><caption><p>Ventral views of genital double-somite of female <italic><tp:taxon-name><tp:taxon-name-part taxon-name-part-type="genus" reg="Pogonura">Pogonura</tp:taxon-name-part> <tp:taxon-name-part taxon-name-part-type="species" reg="rugosa">rugosa</tp:taxon-name-part></tp:taxon-name></italic> gen. et sp. nov., paratype. Arrows indicate twin spiniform setae. Scale bar: 50 μm.</p></caption><graphic xmlns:xlink="http://www.w3.org/1999/xlink" xlink:href="zookeys-951-021-g008.jpg" position="float" orientation="portrait" xlink:type="simple" id="oo_433998.jpg"><uri content-type="original_file" xlink:type="simple">https://binary.pensoft.net/fig/433998</uri></graphic></fig></tp:treatment-sec><tp:treatment-sec sec-type="etymology" id="SECID0EWYAE"><title>Etymology.</title><p>The specific name of the new species is derived from a Latin word <italic><tp:taxon-name><tp:taxon-name-part taxon-name-part-type="genus" reg="Pogonura"/><tp:taxon-name-part taxon-name-part-type="species" reg="rugosa">rugosa</tp:taxon-name-part></tp:taxon-name></italic>, meaning “rugose”, to denote leg 5 of the adult male with many foliaceous armatures.</p></tp:treatment-sec><ref-list><ref id="B24"><mixed-citation xmlns:xlink="http://www.w3.org/1999/xlink" xlink:type="simple"><person-group><name name-style="western"><surname>Vaupel-Klein</surname><given-names>JC von</given-names></name></person-group> (<year>1972</year>) <article-title>A new character with systematic value in <italic><tp:taxon-name><tp:taxon-name-part taxon-name-part-type="genus">Euchirella</tp:taxon-name-part></tp:taxon-name></italic> (<tp:taxon-name><tp:taxon-name-part taxon-name-part-type="subclass">Copepoda</tp:taxon-name-part></tp:taxon-name>, <tp:taxon-name><tp:taxon-name-part taxon-name-part-type="order">Calanoida</tp:taxon-name-part></tp:taxon-name>).</article-title><source>Zoologische Mededelingen</source><volume>47</volume>: <fpage>497</fpage>–<lpage>512</lpage>.</mixed-citation></ref><ref id="B1"><mixed-citation xmlns:xlink="http://www.w3.org/1999/xlink" xlink:type="simple"><person-group><name name-style="western"><surname>Andronov</surname><given-names>VN</given-names></name></person-group> (<year>1979</year>) <article-title><tp:taxon-name><tp:taxon-name-part taxon-name-part-type="family">Diaixidae</tp:taxon-name-part></tp:taxon-name> (<tp:taxon-name><tp:taxon-name-part taxon-name-part-type="subclass">Copepoda</tp:taxon-name-part></tp:taxon-name>, <tp:taxon-name><tp:taxon-name-part taxon-name-part-type="order">Calanoida</tp:taxon-name-part></tp:taxon-name>) of the western coast of Africa (Russian with English summary).</article-title><source>Byulleten’ Moskovskogo Obshchestva Ispytatelei Prirody, Otdel Biologicheskii</source><volume>84</volume>: <fpage>90</fpage>–<lpage>102</lpage>.</mixed-citation></ref><ref id="B6"><mixed-citation xmlns:xlink="http://www.w3.org/1999/xlink" xlink:type="simple"><person-group><name name-style="western"><surname>Connell</surname><given-names>AD</given-names></name></person-group> (<year>1981</year>) <article-title>The taxonomy and distribution of some calanoid copepods in South African east coast estuaries.</article-title><source>Annals of the Natal Museum</source><volume>24</volume>: <fpage>489</fpage>–<lpage>500</lpage>.</mixed-citation></ref></ref-list></tp:taxon-treatment>
